# Supplementary material for: A phase 2, proof of concept, randomised controlled trial of berberine ursodeoxycholate in patients with presumed non-alcoholic steatohepatitis and type 2 diabetes
Source: Nat Commun. 2021 Sep 17;12:5503. doi: 10.1038/s41467-021-25701-5 (PMC8448729; doi:10.1038/s41467-021-25701-5)
Supplement: Supplementary file 3 — Source data [file 41467_2021_25701_MOESM3_ESM.xlsx]

## Sheet: Figure 2a
Figure 2a
	n	Treatment	Liver Fat Content (%) CFB
	30	1000mg BID	2.9217
	30	1000mg BID	2.5646
	30	1000mg BID	2.4066
	30	1000mg BID	1.0981
	30	1000mg BID	-0.1487
	30	1000mg BID	-0.2569
	30	1000mg BID	-0.6581
	30	1000mg BID	-0.8451
	30	1000mg BID	-1.801
	30	1000mg BID	-2.0934
	30	1000mg BID	-2.2518
	30	1000mg BID	-2.3889
	30	1000mg BID	-3.2459
	30	1000mg BID	-3.9537
	30	1000mg BID	-4.0926
	30	1000mg BID	-4.2035
	30	1000mg BID	-4.6034
	30	1000mg BID	-4.934
	30	1000mg BID	-5.4469
	30	1000mg BID	-5.674
	30	1000mg BID	-6.0672
	30	1000mg BID	-6.0799
	30	1000mg BID	-7.6127
	30	1000mg BID	-8.853
	30	1000mg BID	-9.3825
	30	1000mg BID	-9.4696
	30	1000mg BID	-9.4962
	30	1000mg BID	-9.6188
	30	1000mg BID	-12.3325
	30	1000mg BID	-14.199

## Sheet: Figure 2b
Figure 2b
n	Treatment	Liver Fat Content (%) CFB
31	500mg BID	5.8507
31	500mg BID	3.9716
31	500mg BID	3.6954
31	500mg BID	1.712
31	500mg BID	1.0224
31	500mg BID	0.7987
31	500mg BID	-0.1469
31	500mg BID	-0.623
31	500mg BID	-1.1887
31	500mg BID	-1.3672
31	500mg BID	-1.3905
31	500mg BID	-1.7392
31	500mg BID	-2.1147
31	500mg BID	-2.3204
31	500mg BID	-2.5181
31	500mg BID	-2.5912
31	500mg BID	-3.028
31	500mg BID	-3.2584
31	500mg BID	-3.6921
31	500mg BID	-4.2751
31	500mg BID	-4.7444
31	500mg BID	-5.0937
31	500mg BID	-5.3077
31	500mg BID	-6.1543
31	500mg BID	-6.5535
31	500mg BID	-6.8962
31	500mg BID	-7.4134
31	500mg BID	-7.5944
31	500mg BID	-7.7663
31	500mg BID	-8.6076
31	500mg BID	-11.4529

## Sheet: Figure 2c
Figure 2c
n	Treatment	Liver Fat Content (%) CFB
33	Placebo	6.2972
33	Placebo	5.5275
33	Placebo	5.1685
33	Placebo	3.8163
33	Placebo	3.5989
33	Placebo	2.7535
33	Placebo	2.5686
33	Placebo	2.2281
33	Placebo	1.4114
33	Placebo	1.2631
33	Placebo	1.0799
33	Placebo	-0.0775
33	Placebo	-0.7797
33	Placebo	-0.9982
33	Placebo	-1.3788
33	Placebo	-1.4255
33	Placebo	-1.4307
33	Placebo	-2.269
33	Placebo	-2.6822
33	Placebo	-3.3149
33	Placebo	-3.9091
33	Placebo	-3.9309
33	Placebo	-4.7515
33	Placebo	-4.9585
33	Placebo	-5.0475
33	Placebo	-6.3283
33	Placebo	-6.6486
33	Placebo	-7.5104
33	Placebo	-8.5772
33	Placebo	-8.9733
33	Placebo	-9.6206
33	Placebo	-13.8864
33	Placebo

## Sheet: Figure 2d
Figure 2d
n	Treatment		Hemoglobin A1c (%) CFB
26	1000mg BID		1.6
26	1000mg BID		1.5
26	1000mg BID		0.2
26	1000mg BID		0
26	1000mg BID		0
26	1000mg BID		-0.1
26	1000mg BID		-0.1
26	1000mg BID		-0.2
26	1000mg BID		-0.2
26	1000mg BID		-0.4
26	1000mg BID		-0.4
26	1000mg BID		-0.5
26	1000mg BID		-0.5
26	1000mg BID		-0.5
26	1000mg BID		-0.5
26	1000mg BID		-0.6
26	1000mg BID		-0.6
26	1000mg BID		-0.8
26	1000mg BID		-0.8
26	1000mg BID		-1
26	1000mg BID		-1.1
26	1000mg BID		-1.1
26	1000mg BID		-1.4
26	1000mg BID		-2.1
26	1000mg BID		-2.2
26	1000mg BID		-2.9

## Sheet: Figure 2e
Figure 2e
n	Treatment		Hemoglobin A1c (%) CFB
29	500mg BID		1.3
29	500mg BID		1
29	500mg BID		0.5
29	500mg BID		0.4
29	500mg BID		0.2
29	500mg BID		0.1
29	500mg BID		0.1
29	500mg BID		0
29	500mg BID		0
29	500mg BID		-0.1
29	500mg BID		-0.1
29	500mg BID		-0.2
29	500mg BID		-0.2
29	500mg BID		-0.3
29	500mg BID		-0.3
29	500mg BID		-0.4
29	500mg BID		-0.4
29	500mg BID		-0.5
29	500mg BID		-0.5
29	500mg BID		-0.6
29	500mg BID		-0.7
29	500mg BID		-0.8
29	500mg BID		-0.9
29	500mg BID		-0.9
29	500mg BID		-1
29	500mg BID		-1.1
29	500mg BID		-1.2
29	500mg BID		-1.4
29	500mg BID		-1.8

## Sheet: Figure 2f
Figure 2f
n	Treatment	Hemoglobin A1c (%) CFB
32	Placebo	2.7
32	Placebo	1.6
32	Placebo	0.9
32	Placebo	0.9
32	Placebo	0.6
32	Placebo	0.6
32	Placebo	0.6
32	Placebo	0.6
32	Placebo	0.5
32	Placebo	0.4
32	Placebo	0.4
32	Placebo	0.4
32	Placebo	0.4
32	Placebo	0.3
32	Placebo	0.2
32	Placebo	0
32	Placebo	-0.1
32	Placebo	-0.1
32	Placebo	-0.1
32	Placebo	-0.1
32	Placebo	-0.2
32	Placebo	-0.2
32	Placebo	-0.3
32	Placebo	-0.3
32	Placebo	-0.3
32	Placebo	-0.3
32	Placebo	-0.4
32	Placebo	-0.7
32	Placebo	-1
32	Placebo	-1.1
32	Placebo	-1.3
32	Placebo	-1.4
